# Supplementary material for: Multiple independent genetic code reassignments of the UAG stop codon in phyllopharyngean ciliates
Source: PLoS Genet. 2024 Dec 17;20(12):e1011512. doi: 10.1371/journal.pgen.1011512 (PMC11687900; doi:10.1371/journal.pgen.1011512)
Supplement: S2 Table — (XLSX) [file pgen.1011512.s007.xlsx]

## Sheet: Sheet1
Table S2. Number of Pfam alignments per codon from the Codetta analysis.
		Number of consensus columns aligned per codon
Codon	Standard Genetic Code	Chilodochona sp	Chilodonella uncinata	Chilodontopsis depressa	Dysteria derouxi	Hartmannula sinica	TARA_ARC_108_MAG_00274	TARA_ARC_108_MAG_00306	TARA_SOC_28_MAG_00066	Trithigmostoma cucullulus	Trochilia petrani
TTT	F	18214	5989	34851	7476	4337	5919	10412	11657	1906	1518
TTC	F	15253	25453	6408	23000	10617	2764	15939	5890	28601	897
TTA	L	8216	1905	36457	2659	1674	3481	4448	9887	394	2110
TTG	L	12266	12698	16050	8948	2865	5206	11863	6619	3730	951
TCT	S	8450	5993	11701	4348	3105	1996	4911	5072	3528	912
TCC	S	4197	6164	2743	8933	4426	888	5885	1002	7687	113
TCA	S	8786	4690	17812	4490	2315	2327	4650	5379	1838	495
TCG	S	3554	6009	3703	4608	1843	654	3787	1126	9814	51
TAT	Y	11321	5691	35159	5156	2718	4722	8075	8994	1423	1349
TAC	Y	11500	17104	10671	17057	7778	2131	11362	4540	19443	462
TAA	*	22	19	58	40	27	4	12	9	10	19
TAG	*	28	26	36	38	1489	1011	1898	2583	25	350
TGT	C	5761	3535	8524	2338	1543	2075	3706	4574	1676	651
TGC	C	5613	7424	6650	7985	3660	1328	6678	1990	9041	116
TGA	*	7	14	23	12	9	3	8	1	11	9
TGG	W	6629	6970	8214	6595	3095	1973	6665	3961	6222	578
CTT	L	13653	6310	17113	9507	4144	2500	5710	5963	2216	797
CTC	L	12272	16334	5182	17411	10344	931	6910	1514	29712	171
CTA	L	3432	4168	7449	4121	1818	1530	6479	5124	1203	316
CTG	L	9420	19445	5482	12371	7061	1236	12455	1108	21952	62
CCT	P	7155	6613	7748	6259	2944	1688	3074	3267	2932	735
CCC	P	3147	4023	1510	2569	3915	287	2920	628	8157	42
CCA	P	6409	6038	12058	4603	1555	2597	6473	6045	2271	738
CCG	P	2244	4174	1498	4783	1003	484	4451	515	6124	30
CAT	H	6770	4040	16118	4027	1963	2550	5031	4702	993	721
CAC	H	5945	9302	5818	7354	4001	917	5795	1930	11818	162
CAA	Q	9524	7819	22989	5271	2213	3223	7642	8125	4158	1028
CAG	Q	7961	12032	4991	12132	6581	1482	7831	2069	14644	81
CGT	R	1136	1701	2945	960	773	544	1766	780	705	67
CGC	R	925	3245	1294	968	1794	204	2213	143	8672	8
CGA	R	2175	3629	3976	721	446	412	1817	562	3932	23
CGG	R	2264	2267	867	1691	972	253	2637	105	3261	4
ATT	I	24532	7343	39689	10981	6091	6662	14722	12377	2305	2185
ATC	I	16542	31997	8424	27435	11260	3692	18165	5120	35103	443
ATA	I	7966	3516	24150	7059	3676	3268	5786	9911	2192	904
ATG	M	14669	14925	17136	14665	6847	4357	13897	8886	13470	1170
ACT	T	9838	7754	13699	4970	4002	3259	6780	6507	3352	1120
ACC	T	5155	11885	2955	12394	5870	1135	9527	1947	14098	148
ACA	T	9016	5796	19453	4890	2073	2740	5205	6520	2516	806
ACG	T	2321	3650	2216	3943	1048	370	3441	894	6153	40
AAT	N	14748	5397	35329	7641	4249	5797	11852	11624	1530	1761
AAC	N	14382	20118	11401	18740	8224	2250	11548	5716	22683	398
AAA	K	26684	10691	50475	13187	6385	8111	19882	17545	11290	2588
AAG	K	20243	28650	10814	26828	12232	3314	13929	6851	25639	635
AGT	S	6491	5390	7530	3765	2157	2357	4784	4647	1812	862
AGC	S	5002	7193	6080	8418	3745	1026	4574	1745	9548	106
AGA	R	10403	11377	14390	9598	4055	3240	7224	9666	6174	1652
AGG	R	7179	4214	2954	11585	4580	1126	4966	1819	3859	112
GTT	V	11097	6488	21051	7441	3769	4080	7020	8427	1659	1158
GTC	V	8245	15468	4209	13284	6247	2159	12300	3242	22953	176
GTA	V	4752	3221	10706	4304	1948	1385	3066	6223	1172	927
GTG	V	10917	14327	6472	10089	6364	1850	8843	1817	12607	201
GCT	A	9742	10491	18090	8154	4268	4121	7162	8285	4621	1279
GCC	A	6116	13654	4358	14384	6571	1527	9322	2850	14654	120
GCA	A	9690	7520	22489	3646	2772	2291	5378	5086	7048	635
GCG	A	3070	4591	3007	4561	1946	665	6862	903	8292	51
GAT	D	16107	11590	29974	11563	6131	6199	12298	12236	2778	2045
GAC	D	11905	18609	6850	17247	8022	2228	14002	5524	26542	238
GAA	E	20688	14293	41586	9445	6376	5879	13266	13968	13835	2339
GAG	E	15398	20703	11720	24709	10408	3243	15921	5876	19936	324
GGT	G	5781	10341	14811	4557	2772	3454	6596	7962	2333	1051
GGC	G	5119	11226	6968	7743	5962	1986	10685	2492	22814	81
GGA	G	16089	12877	24341	12295	5402	2689	5450	7390	7489	1284
GGG	G	9451	4174	6954	12131	4331	2305	10188	1450	2823	147
