# Supplementary material for: Multiple independent genetic code reassignments of the UAG stop codon in phyllopharyngean ciliates
Source: PLoS Genet. 2024 Dec 17;20(12):e1011512. doi: 10.1371/journal.pgen.1011512 (PMC11687900; doi:10.1371/journal.pgen.1011512)
Supplement: S3 Table — (XLSX) [file pgen.1011512.s008.xlsx]

## Sheet: Sheet1
Table S3. Counts of miniprot alignments of reference proteins against each genome assembly corresponding to stop codons.
26,687 query protein sequences from Tetrahymena thermophila
Miniprot with standard genetic code translation table 1 (TAA, TAG, and TGA are stop codons)
Inferred Genetic Code		Number of alignments with end of query protein aligned	Number that end in
	Species		TAA	TAG	TGA	Other codons
Standard genetic code	Chilodochona sp	522	457	41	5	19
	Chilodonella uncinata	459	425	17	3	14
	Chilodontopsis depressa	618	542	39	16	21
	Dysteria derouxi	466	429	15	5	17
	Trithigmostoma cucullulus	396	293	81	6	16
TAG reassigned to sense codon	Hartmannula_sinica	216	202	5	3	6
	TARA_ARC_108_MAG_00274	154	147	1	1	5
	TARA_ARC_108_MAG_00306	474	455	1	6	12
	TARA_SOC_28_MAG_00066	311	288	4	7	12
	Trochilia petrani	24	24	0	0	0
Miniprot with genetic code translation table 6 (TAA = Q; TAG = Q)
Inferred Genetic Code		Number of alignments with end of query protein aligned	Number that end in
	Species		TAA	TAG	TGA	Other codons
Standard genetic code	Chilodochona sp	52	9	0	20	23
	Chilodonella uncinata	40	10	0	10	20
	Chilodontopsis depressa	76	10	0	36	30
	Dysteria derouxi	47	9	0	13	25
	Trithigmostoma cucullulus	36	7	2	7	20
TAG reassigned to sense codon	Hartmannula_sinica	23	6	0	7	10
	TARA_ARC_108_MAG_00274	22	4	0	5	13
	TARA_ARC_108_MAG_00306	43	10	0	11	22
	TARA_SOC_28_MAG_00066	43	7	0	18	18
	Trochilia petrani	7	3	0	2	2
Miniprot with genetic code translation table 15 (TAG = Q)
Inferred Genetic Code		Number of alignments with end of query protein aligned	Number that end in
	Species		TAA	TAG	TGA	Other codons
Standard genetic code	Chilodochona sp	489	463	0	7	19
	Chilodonella uncinata	447	429	0	4	14
	Chilodontopsis depressa	581	546	0	18	17
	Dysteria derouxi	454	431	0	5	18
	Trithigmostoma cucullulus	321	293	2	6	20
TAG reassigned to sense codon	Hartmannula_sinica	230	218	0	3	9
	TARA_ARC_108_MAG_00274	170	160	0	1	9
	TARA_ARC_108_MAG_00306	492	472	0	5	15
	TARA_SOC_28_MAG_00066	341	320	0	6	15
	Trochilia petrani	36	34	0	1	1
Miniprot with genetic code translation table 16 (TAG = L)
Inferred Genetic Code		Number of alignments with end of query protein aligned	Number that end in
	Species		TAA	TAG	TGA	Other codons
Standard genetic code	Chilodochona sp	486	462	0	5	19
	Chilodonella uncinata	442	425	0	3	14
	Chilodontopsis depressa	582	544	0	18	20
	Dysteria derouxi	454	431	0	6	17
	Trithigmostoma cucullulus	321	294	2	5	20
TAG reassigned to sense codon	Hartmannula_sinica	223	212	0	3	8
	TARA_ARC_108_MAG_00274	169	159	1	2	7
	TARA_ARC_108_MAG_00306	492	472	0	6	14
	TARA_SOC_28_MAG_00066	332	312	0	6	14
	Trochilia petrani	32	31	0	0	1
